# Supplementary material for: Synthesis and Activity Evaluation of Vinpocetine-Derived Indole Alkaloids
Source: Molecules. 2023 Dec 19;29(1):14. doi: 10.3390/molecules29010014 (PMC10779641; doi:10.3390/molecules29010014)
Supplement: Supplementary file 1 [file molecules-29-00014-s001.zip]

Archive with 1 entries (1 files):
- molecules-2772985-supplementary.pdf
